# Supplementary material for: Polystyrene-Templated Microstructure Engineering of Aerosol-Deposited WO3-x Films for Enhanced Hydrogen Sensing
Source: Materials (Basel). 2026 Jul 17;19(14):3079. doi: 10.3390/ma19143079 (PMC13413647; doi:10.3390/ma19143079)
Supplement: Supplementary file 1 [file materials-19-03079-s001.zip]

Archive with 1 entries (1 files):
- materials-4406137-supplementary.pdf
